# Supplementary material for: Hydrothermal Synthesis of Zinc Stannate Nanoparticles for the Electrochemical Detection of Organophosphate Pesticide—Parathion-Ethyl
Source: Sensors (Basel). 2025 Apr 30;25(9):2837. doi: 10.3390/s25092837 (PMC12074467; doi:10.3390/s25092837)
Supplement: Supplementary file 1 [file sensors-25-02837-s001.zip]

Archive with 1 entries (1 files):
- sensors-3559733-supplementary.pdf
